# Supplementary material for: Quantification of autoantibodies using a luminescent profiling method in autoimmune interstitial lung disease
Source: Front Immunol. 2024 Oct 25;15:1462242. doi: 10.3389/fimmu.2024.1462242 (PMC11543486; doi:10.3389/fimmu.2024.1462242)
Supplement: Supplementary file 1 [file Table1.xlsx]

## Sheet: Comparison
Supplemental Table I Comparison of LIPS Autoantibody Testing with Commercial Immunoassay and ELISA
IIM patient	ILD STATUS	JO-1 IPP	LIPS JO1 (Light Units)	KS IPP	KS LIPS (Light Units)	PL7 IPP	PL7 LIPS (Light Units)	PL12 IPP	PL12 LIPS (Light Units)	MDA5_IPP	MDA N-LIPS (Light Units)	MDA C-LIPS (Light Units)	Ro52_ELISA	Ro52 LIPS (Light Units)	UI-70K ELISA	LIPS U1-70K (Light Units)
1	NEG	NEG	1649	NEG	3187	NEG	14641	NEG	33542	NEG	8375	3576	ND	4963	NEG	4248
2	NEG	NEG	915	NEG	3268	NEG	7885	NEG	22522	NEG	8027	15549	ND	3479	NEG	4977
3	NEG	NEG	3254	NEG	7634	NEG	16496	NEG	20214	NEG	10797	3449	ND	17071	NEG	2762
4	NEG	NEG	825	NEG	4026	NEG	9526	NEG	15572	ND	6614	1125	ND	11223	NEG	3949
5	POS	NEG	1155	NEG	4200	NEG	17249	NEG	49260	POS	950057	1019277	NEG	4873	NEG	10056
6	POS	POS	774155	NEG	4666	NEG	12454	NEG	25078	NEG	10765	2736	ND	1001944	NEG	5605
7	POS	NEG	1050	NEG	6537	NEG	16937	POS	3557119	NEG	16646	3366	POS	712635	NEG	12373
8	POS	NEG	862	NEG	5901	NEG	18456	NEG	13171	NEG	10769	1732	ND	1105770	NEG	4406
9	POS	POS	1176632	NEG	4467	NEG	15269	NEG	20092	ND	9671	2279	ND	40829	NEG	4682
10	POS	NEG	2871	NEG	5860	NEG	26305	NEG	28941	NEG	14090	3419	ND	2065551	NEG	4022
11	POS	POS	435096	NEG	7731	NEG	131439	NEG	34360	ND	12312	4671	ND	262492	NEG	3220
12	POS	NEG	5038	NEG	5885	NEG	15017	NEG	18440	NEG	8594	2054	ND	8876	NEG	3532
13	POS	NEG	1215	NEG	7193	NEG	16026	NEG	39516	POS	1596182	2672253	POS	1296861	NEG	3195
14	POS	POS	1360061	NEG	4589	NEG	9072	NEG	21643	ND	11142	3494	ND	359901	NEG	4082
15	POS	NEG	4311	NEG	10080	NEG	38098	NEG	75200	NEG	27163	5135	ND	1644370	NEG	8558
16	POS	NEG	2062	NEG	7671	NEG	20748	NEG	39390	POS	967735	1249548	POS	356168	NEG	5524
17	POS	NEG	6792	NEG	4427	NEG	6618	NEG	10546	NEG	10757	2991	ND	2984	NEG	3515
18	POS	NEG	3569	NEG	6934	NEG	31521	NEG	74702	NEG	14710	1080	NEG	71604	NEG	32655
19	POS	NEG	870	NEG	9108	NEG	11761	NEG	41189	NEG	13859	1057	ND	13322	NEG	4439
20	POS	POS	2520597	NEG	4131	NEG	19861	NEG	72564	ND	9003	1132	ND	4191	NEG	11466
21	POS	NEG	2159	NEG	6869	NEG	13231	NEG	59527	ND	23688	1312	NEG	14874	POS	506546
22	POS	NEG	6477	NEG	6816	NEG	16678	NEG	49029	POS	1182653	291303	POS	153074	NEG	2017
23	POS	NEG	1522	POS	8497046	NEG	17601	NEG	38313	ND	12721	1807	POS	1347211	NEG	3390
24	POS	NEG	975	NEG	16123	NEG	10340	NEG	19023	NEG	8031	1162	NEG	4513	NEG	2790
25	POS	NEG	697	NEG	3811	POS	3966833	NEG	25875	ND	6581	1125	ND	421107	NEG	4022
Legend
IIM- Idiopathic inflammatory myopathies
IPP- Immunoprecipitation by Oklahoma Medical Research Foundation Testing
POS- Positive; NEG- Negative; ND- Not determined
Concordant results between two immunoassay are colored yellow
Seropositive autoantibodies detected only by LIPS are colored orange
